# Supplementary material for: Performance Evaluation of Particulate Matter and Indoor Microclimate Monitors in University Classrooms under COVID-19 Restrictions
Source: Int J Environ Res Public Health. 2021 Jul 9;18(14):7363. doi: 10.3390/ijerph18147363 (PMC8305222; doi:10.3390/ijerph18147363)
Supplement: Supplementary file 1 [file ijerph-18-07363-s001.zip]

Archive with 1 entries (1 files):
- ijerph-1277358-supplementary.pdf
